# Supplementary material for: Precipitation pattern changed the content of non-structural carbohydrates components in different organs of Artemisia ordosica
Source: BMC Plant Biol. 2023 Oct 21;23:505. doi: 10.1186/s12870-023-04512-4 (PMC10589927; doi:10.1186/s12870-023-04512-4)
Supplement: Supplementary file 1 — Supplementary Material 1 [file 12870_2023_4512_MOESM1_ESM.xlsx]

## Sheet: Raw data
Raw data
Treatment	Soluble sugar（%）			starch（%）			Biomass（g）
	Leaves	Stems	Roots	Leaves	Stems	Roots	Leaves	Stems	Roots
W-T（1）	3.46	11.83	7.8	12.31	7.86	8.34	6.26	17.34	4.95
W-T（2）	3.2	8.35	12	11.6	8.77	9.51	8.58	18.33	5.98
W-T（3）	3.3	7.91	9.05	12.84	9.41	7.88	8.73	21.13	6.34
WT（1）	3.47	6.66	6	12.39	6.51	8.73	11.59	31.78	7.58
WT（2）	3.47	7.48	3.75	11.18	7.16	6.61	11.48	22.65	7.64
WT（3）	3.47	6.57	5.85	11.2	8.45	8.16	11.06	26.37	7.47
W+T（1）	3.44	6.95	2.77	11.26	7.99	8.61	18.12	49.08	12.81
W+T（2）	3.26	3.81	4.22	12.71	7.59	9.31	16.3	41.74	14.35
W+T（3）	3.25	6.15	7.93	11.73	7.43	9.07	15.27	34.99	11.16
W-T++（1）	3.45	6.09	7.64	11.28	6.42	7.79	10.82	27.6	5.7
W-T++（2）	3.12	7.68	6.9	11.57	6.32	6.99	9.91	26.76	9.86
W-T++（3）	3.15	7.2	9.07	12.34	6.93	5.89	11.98	29.74	8.77
WT++（1）	3.3	8	9.5	11.73	7.2	5.7	26.5	67.28	20.39
WT++（2）	3.41	7.02	6.8	12.5	6.9	7.79	6.77	20.35	5.54
WT++（3）	3.09	8.16	10.45	11.86	7.15	7.57	8.47	24.41	7.44
W+T++（1）	3.38	8.13	9.94	11.6	7.41	7.02	18.55	45.99	9.99
W+T++（2）	3.2	6.75	8.34	12.18	7.84	7.06	13.31	42.78	12.28
W+T++（3）	3.09	6.44	6.57	12.53	8.15	6.6	16.23	35.7	10.47
W means annual mean natural precipitation amount
W- means that the amount of precipitation is reduced by 30%
W+ means that the amount of precipitation is increased by 30%
T means the natural precipitation frequency
T++ means the precipitation interval is 15d
